# Supplementary material for: Definition of the estrogen negative feedback pathway controlling the GnRH pulse generator in female mice
Source: Nat Commun. 2022 Dec 2;13:7433. doi: 10.1038/s41467-022-35243-z (PMC9718805; doi:10.1038/s41467-022-35243-z)
Supplement: Supplementary file 3 — Source Data [file 41467_2022_35243_MOESM3_ESM.xlsx]

## Sheet: Figure 1
	Intact	day 2 OVX	day 4 OVX	day 8 OVX	day 16 OVX	day 32 OVX
SI interval (min)	78.7	27.58	42.03	26.39	37.81	30.84
	29.86	26.57	17.78	21.12	18.47	9.44
	38.94	40.39	31.6	36.38	22.3	30.7
	60	30.11	29.41	23.04	21.89	10.7
SE duration (min)	2.94	2.13	8.65	7.63	13.85	13.61
	2.67	8.46	6.94	10.15	8.48	4.13
	2.97	1.75	6.62	13.32	11.57	12.29
	2.96	9.53	9.53	11.32	9.02	4.27
Rel. amplitude	1	1.24	2.39	2.64	2.36	1.7
	1	1.53	0.89	1.35	1.64	1.46
	1	0.74	1.27	1.66	1.5	1.26
	1	1.03	2.17	2.5	2.16	1.48
Cluster type % Single	100	55	6.67	10	30	54.67
Cluster type % Doublet	0	11.67	53.33	63.33	46	20
Cluster type % Triplet & Quad	0	13.33	20	26.67	24	20
Total duration of all clusters	Singlet	Doublet	Triplet	Quadruplet
	1.96	10.68	9.47	17.8
	1.64	9.27	9.84	15.95
	1.86	9.28	9.33	14.65
	2.88	7.11	7.25
	3.77	7.01	13.14
	4.61	8.67	8.77
	10.09	4.66	8.97
	1.58	6.74	9.59
	1.91	6.7	14.82
	6.41	7.65	10.94
	6.81	8.56	12.68
	7.41	7.33	14.37
	4.2	8.44	14.75
	3.49	9.67	13.38
	3.18	8.94
	5.38	9.46
	4.34	12.46
	5.57	10.23
	11.69	10.07
	10.71	12.1
	5.02	8.95
	4.66	11.33
	3.22	10.18
	3.69	12.66
	3.99	9.46
	2.97	9.11
	4.54	12.19
	3.5	11.44
	3.77	11.87
	5.28	10.79
	3.34	8.26
	3.81	10.72
	3.57	8.4
	4.43	12.31
	3.57	14.15
	3.76	4.89
	3.63	12.3
	8.88	8.73
	4.47
	2.78
	3.03
	4.66
	3.37
	4.51

## Sheet: Figure 3
	OVX	day 3 E2	day 7 E2
SI interval (min)	29.56	69.58	30.27
	63.48	120	120
	21.12	51.32	66.1
	36.38	73.95	62.28
	23.04	120	120
SE duration (min)	10.12	2.11	2
	9.02	NP	NP
	10.15	2.14	1.8
	13.32	2.68	2.56
	11.32	NP	NP
Rel. amplitude	1	0.46	0.38
	1	NP	NP
	1	0.42	0.42
	1	0.56	0.9
	1	NP	NP
	NP = no pulse detected

## Sheet: Figure 4
	Intact WT	Intact KERKO	day 2 OVX	day 4 OVX	day 8 OVX	day 16 OVX	day 32 OVX
SI interval (min)	65.3	26.36	52.31	47.57	22.52	55.61	31.02
	46.5	51.2	14.96	17.36	21.08	19.2	16.58
	52	27.03	52.23	27.93	18.36	24.94	14.93
	76.3	36.82	14.97	29.12	62.78	36.97	33.64
	72.3
	45
SE duration (min)	1.01	2.61	4.51	4.51	8.67	10.8	4.55
	0.54	13.46	2.62	4.13	9.01	11.33	10.4
	1.2	9.01	10.08	10.61	4.97	15.06	9.75
	1.6	18.05	10.19	6.39	8.8	12	11.51
	2.1
	2.3
Rel. amplitude		1	2.75	4.36	5.47	2.56	3.18
		1	0.32	0.66	0.72	1.66	0.52
		1	1.81	1.92	0.34	1.39	0.52
		1	0.94	0.62	1.21	1.16	1.09

## Sheet: Figure 5
		rARN			mARN			cARN
	gRNA-Lacz	gRNA-3	gRNA-6	gRNA-Lacz	gRNA-3	gRNA-6	gRNA-Lacz	gRNA-3	gRNA-6
No. GFP cells/section
	5	11.5	16.5	9	22	33	11	42	27
	15.5	11.8	10.3	35.8	21.3	25.3	50.5	35.5	50
	18.3		7.8	19.8	15.5	30.3	21	41	40.5
	13.5	8.3	7	28	31	22.5	32.5	25	52
	12	20.3	17.3	30.5	35.5	38.3	36.5	34.3	49
	11.8	14	4.3	43	37.3	8.3	63.3	31.5	19
			17.3			41			41
% GFP with ESR1	NI	23.8	66.5	83.3	NI	77.4	91.4	22.9	62.1		NI - not injectd with gRNA
	NI	NI	27.3	97.7	22.3	25.3	96	2.6	50
	83.5	NI	33.7	89.8	14	84.6	93.8	18.8	86.4
	85.3	21.3	91.3	91.5	18.2	87.2	77	9.7	84.6
	96.7	27.3	80	92.7	15.1	90	78.1	10.5	66.7
	77.6	38.8	57.8	90.1	12.3	74.6	92.5	22.2	56.5
			50			40.9			60
% TH with ESR1				85	57	79
				62	74	59
				71	44	62
				53	84	75
				78	55	65
				67	64	91
						80
						71

## Sheet: Figure 6
	gRNA-Lacz	gRNA-3	gRNA-6
mean LH (ng/mL)	0.27	0.28	0.78
	0.65	0.33	0.38
	0.22	0.35	0.53
	0.74	0.11	0.52
	0.73	0.31	0.82
	0.63	0.27	0.67
			0.67
			0.19
Pulse amplitude (ng/mL)	1.07	0.4	1.43
	1.63	0.36	0.84
	0.54	0.4	0.38
	0.61	0.23	0.42
	0.7	0.33	1.11
	0.73	0.32	0.97
			0.54
			0.26
Pulse interval (min)	48	48	24
	42	36	156
	36	40	42
	30	44	31.2
	26.4	38	28.8
	28.5	45	42
			50
			27

## Sheet: Figure 7
	gRNA-Lacz	gRNA-3	gRNA-6
mean LH (ng/mL)	5.19	2.71	6.77
	7.75	2.82	5.9
	5.92	5.1	6.5
	4.65	4.12	2.98
	5.21	3.98	6.73
	6.43	4.65	5.5
			4.97
Pulse amplitude (ng/mL)	6.54	5.75	2.6
	5.82	5.13	2.59
	5.77	4.38	2.63
	2.74	3.72	1.62
	2.68	3.02	4.61
	2.15	4.39	1.68
			2.18
Pulse interval (min)	24	32	9.45
	18.4	27	13.14
	29.33	21	12
	15.33	16.67	12
	13	14.86	13.71
	13.33	14.86	10.86
			11.5

## Sheet: Figure 8
	% kiss with ESR1	SI interval (min)	SE duration (min)	Norm. amplitude
gRNA-lacz	86	42.08	2.64	0.941895
	90	56.055	3.835	0.464756
	81	98.91	1.605	1.31639
gRNA-3	11	24.6429	10.2374	1.94851
	19	11.2293	2.98067	1.01
	47	35.5167	2.60733	1.3453
	48	49.5	1.22	2.48913
